# Supplementary material for: A synoptic account of flora in the National Wetland Park of the Alpine Permafrost Zone, Jimunai, Xinjiang
Source: Biodivers Data J. 2025 Dec 22;13:e160471. doi: 10.3897/BDJ.13.e160471 (PMC12750102; doi:10.3897/BDJ.13.e160471)
Supplement: XML Treatment for Plantae [file BDJ.13.e160471-treatment1.xml]

<!DOCTYPE tp:taxon-treatment
  PUBLIC "-//TaxonX//DTD Taxonomic Treatment Publishing DTD v0 20100105//EN" "tax-treatment-NSO.dtd">
<tp:taxon-treatment xmlns:tp="http://www.plazi.org/taxpub"><tp:treatment-meta><mixed-citation publication-type="journal"><person-group><name><surname>Cao</surname><given-names>Qiumei</given-names></name><name><surname>Fan</surname><given-names>Xiaoling</given-names></name><name><surname>Li</surname><given-names>WenJun</given-names></name><name><surname>Liu</surname><given-names>Bin</given-names></name><name><surname>Xu</surname><given-names>Zheping</given-names></name></person-group><article-title>A synoptic account of flora in the National Wetland Park of the Alpine Permafrost Zone, Jimunai, Xinjiang</article-title><source>Biodivers Data J</source><day>22</day><month>12</month><year>2025</year><volume>13</volume><pub-id pub-id-type="doi">10.3897/BDJ.13.e160471</pub-id></mixed-citation></tp:treatment-meta><tp:nomenclature><tp:taxon-name>
              <object-id xmlns:xlink="http://www.w3.org/1999/xlink" content-type="arpha" xlink:type="simple">D002D6D7-C8AE-5E29-A0D6-C0808F22E92C</object-id>
              <tp:taxon-name-part taxon-name-part-type="kingdom">Plantae</tp:taxon-name-part>
              <object-id xmlns:xlink="http://www.w3.org/1999/xlink" xlink:type="simple" object-id-type="GBIF">https://doi.org/10.15468/bt477z</object-id>
            </tp:taxon-name></tp:nomenclature></tp:taxon-treatment>
