# Supplementary material for: A synoptic account of flora in the National Wetland Park of the Alpine Permafrost Zone, Jimunai, Xinjiang
Source: Biodivers Data J. 2025 Dec 22;13:e160471. doi: 10.3897/BDJ.13.e160471 (PMC12750102; doi:10.3897/BDJ.13.e160471)
Supplement: Supplementary material 1 — Occurrence data [file bdj-13-e160471-s001.xls]

## Sheet: 20250510 Occurence of new recor
Taxon_Local_ID	occurrenceID	recordNumber	recordedBy	individualCount	associatedReferences	scientificName	acceptedNameUsage	parentNameUsage	kingdom	phylum	class	order	family	genus	taxonRank	country	countryCode	stateProvince	county	locality	verbatiElevation	geodeticDatum	identifiedBy	dateIdentified	eventDate	institutionCode	basisOfRecord
sp_6	1	CQM-20210602-205	曹秋梅,张晓东	3		Gagea jaeschkei Pascher			Plantae	Tracheophyta	Magnoliopsida	Liliales	Liliaceae	Gagea	species	China	CN	Xinjiang	Jimunai	The Jimunai Alpine Permafrost National Wetland Park		WGS84	曹秋梅	2021-09-09	2021-05-31	XJBI	PreservedSpecimen
sp_79	2	CQM-20210802-315	曹秋梅,刘明昊	6		Anemonastrum protractum (Ulbr.) Holub			Plantae	Tracheophyta	Magnoliopsida	Ranunculales	Ranunculaceae	Anemone	subspecies	China	CN	Xinjiang	Jimunai	The Jimunai Alpine Permafrost National Wetland Park		WGS84	曹秋梅	2021-09-09	2021-08-02	XJBI	PreservedSpecimen
sp_79	3	J0064	阿勒泰队	6		Anemonastrum protractum (Ulbr.) Holub			Plantae	Tracheophyta	Magnoliopsida	Ranunculales	Ranunculaceae	Anemone	subspecies	China	CN	Xinjiang	Jimunai	Mu si dao Mountain		WGS84	巴哈尔古丽	2013-01-16	2012-06-12	XTNM	PreservedSpecimen
sp_93	4	CQM-202109802-299	曹秋梅,刘明昊	3		Ranunculus alberti Regel & Schmalh.			Plantae	Tracheophyta	Magnoliopsida	Ranunculales	Ranunculaceae	Ranunculus	species	China	CN	Xinjiang	Jimunai	The Jimunai Alpine Permafrost National Wetland Park		WGS84	曹秋梅	2021-09-09	2021-08-02	XJBI	PreservedSpecimen
sp_98	5	CQM-20210802-304	曹秋梅,刘明昊	3		Ranunculus pulchellus var. pulchellus			Plantae	Tracheophyta	Magnoliopsida	Ranunculales	Ranunculaceae	Ranunculus	species	China	CN	Xinjiang	Jimunai	The Jimunai Alpine Permafrost National Wetland Park		WGS84	曹秋梅	2021-09-09	2021-08-02	XJBI	PreservedSpecimen
sp_125	6	CQM-20210602-186	曹秋梅,张晓东	3		Rhodiola coccinea (Royle) Boriss.			Plantae	Tracheophyta	Magnoliopsida	Saxifragales	Crassulaceae	Rhodiola	species	China	CN	Xinjiang	Jimunai	The Jimunai Alpine Permafrost National Wetland Park		WGS84	曹秋梅	2021-09-09	2021-06-02	XJBI	PreservedSpecimen
sp_126	7	CQM-20210602-225	曹秋梅,张晓东	3		Rhodiola gelida Schrenk ex Fisch. & C.A.Mey.			Plantae	Tracheophyta	Magnoliopsida	Saxifragales	Crassulaceae	Rhodiola	species	China	CN	Xinjiang	Jimunai	The Jimunai Alpine Permafrost National Wetland Park		WGS84	曹秋梅	2021-09-09	2021-06-02	XJBI	PreservedSpecimen
sp_126	8	J0118	阿勒泰队	8		Rhodiola gelida Schrenk ex Fisch. & C.A.Mey.			Plantae	Tracheophyta	Magnoliopsida	Saxifragales	Crassulaceae	Rhodiola	species	China	CN	Xinjiang	Jimunai	Mu si dao Mountain	2061.5	WGS84	巴哈尔古丽	2013-01-24	2012-07-17	XTNM	PreservedSpecimen
sp_126	9	J0063	阿勒泰队	5		Rhodiola gelida Schrenk ex Fisch. & C.A.Mey.			Plantae	Tracheophyta	Magnoliopsida	Saxifragales	Crassulaceae	Rhodiola	species	China	CN	Xinjiang	Jimunai	Mu si dao Mountain	3053.5	WGS84	逯永满	2013-01-10	2012-06-12	XTNM	PreservedSpecimen
sp_127	10	CQM-20210602-218	曹秋梅,张晓东	9		Rhodiola heterodonta (Hook. f. & Thomson) Boriss.			Plantae	Tracheophyta	Magnoliopsida	Saxifragales	Crassulaceae	Rhodiola	species	China	CN	Xinjiang	Jimunai	The Jimunai Alpine Permafrost National Wetland Park		WGS84	曹秋梅	2021-09-09	2021-06-02	XJBI	PreservedSpecimen
sp_171	11	CQM-20210602-243	曹秋梅,张晓东	8		Potentilla crantzii (Crantz) Beck ex Fritsch			Plantae	Tracheophyta	Magnoliopsida	Rosales	Rosaceae	Potentilla	species	China	CN	Xinjiang	Jimunai	The Jimunai Alpine Permafrost National Wetland Park		WGS84			2021-06-02	XJBI	PreservedSpecimen
sp_171	12	CQM-20210602-208	曹秋梅 张晓东	2		Potentilla crantzii (Crantz) Beck ex Fritsch			Plantae	Tracheophyta	Magnoliopsida	Rosales	Rosaceae	Potentilla	species	China	CN	Xinjiang	Jimunai	The Jimunai Alpine Permafrost National Wetland Park		WGS84	曹秋梅	2021-09-09	2021-06-02	XJBI	PreservedSpecimen
sp_171	13	CQM-20210602-181	曹秋梅 张晓东	1		Potentilla crantzii (Crantz) Beck ex Fritsch			Plantae	Tracheophyta	Magnoliopsida	Rosales	Rosaceae	Potentilla	species	China	CN	Xinjiang	Jimunai	The Jimunai Alpine Permafrost National Wetland Park		WGS84	曹秋梅	2021-09-09	2021-06-02	XJBI	PreservedSpecimen
sp_176	14	CQM-20210802-284	曹秋梅,张晓东	1		Potentilla evestita Th. Wolf			Plantae	Tracheophyta	Magnoliopsida	Rosales	Rosaceae	Potentilla	species	China	CN	Xinjiang	Jimunai	The Jimunai Alpine Permafrost National Wetland Park		WGS84	曹秋梅	2021-09-09	2021-08-02	XJBI	PreservedSpecimen
sp_176	15	J0128	阿勒泰队	8		Potentilla evestita Th. Wolf			Plantae	Tracheophyta	Magnoliopsida	Rosales	Rosaceae	Potentilla	species	China	CN	Xinjiang	Jimunai	Mu si dao Mountain	3061.5	WGS84	巴哈尔古丽	2013-01-24	2012-07-17	XTNM	PreservedSpecimen
sp_192	16	CQM-20210802-334	曹秋梅,刘明昊	23		Salix arctica Pall.			Plantae	Tracheophyta	Magnoliopsida	Malpighiales	Salicaceae	Salix	species	China	CN	Xinjiang	Jimunai	The Jimunai Alpine Permafrost National Wetland Park		WGS84	曹秋梅	2021-09-09	2021-08-02	XJBI	PreservedSpecimen
sp_192	17	J0059	阿勒泰队	8		Salix arctica Pall.			Plantae	Tracheophyta	Magnoliopsida	Malpighiales	Salicaceae	Salix	species	China	CN	Xinjiang	Jimunai	Mu si dao Mountain	2519.7	WGS84	巴哈尔古丽	2013-01-23	2012-06-12	XTNM	PreservedSpecimen
sp_192	18	J0144	阿勒泰队	6		Salix arctica Pall.			Plantae	Tracheophyta	Magnoliopsida	Malpighiales	Salicaceae	Salix	species	China	CN	Xinjiang	Jimunai	Mu si dao Mountain	2504.8	WGS84	巴哈尔古丽	2013-01-23	2012-06-12	XTNM	PreservedSpecimen
sp_193	19	CQM-20210802-328	曹秋梅,刘明昊	8		Salix berberifolia Pall.			Plantae	Tracheophyta	Magnoliopsida	Malpighiales	Salicaceae	Salix	species	China	CN	Xinjiang	Jimunai	The Jimunai Alpine Permafrost National Wetland Park		WGS84	曹秋梅	2021-09-09	2021-08-02	XJBI	PreservedSpecimen
sp_196	20	CQM-20210602-214	曹秋梅,张晓东	1		Salix vestita Pursh			Plantae	Tracheophyta	Magnoliopsida	Malpighiales	Salicaceae	Salix	species	China	CN	Xinjiang	Jimunai	The Jimunai Alpine Permafrost National Wetland Park		WGS84	曹秋梅	2021-09-09	2021-06-02	XJBI	PreservedSpecimen
sp_215	21	CQM-20210802-287	曹秋梅,刘明昊	1		Draba fuhaiensis Z.X.An			Plantae	Tracheophyta	Magnoliopsida	Brassicales	Brassicaceae	Draba	species	China	CN	Xinjiang	Jimunai	The Jimunai Alpine Permafrost National Wetland Park		WGS84	曹秋梅	2021-09-09	2021-08-02	XJBI	PreservedSpecimen
sp_218	22	CQM-20210602-250	曹秋梅,张晓东	8		Draba sachalinensis (F.Schmidt) Trautv.			Plantae	Tracheophyta	Magnoliopsida	Brassicales	Brassicaceae	Draba	species	China	CN	Xinjiang	Jimunai	The Jimunai Alpine Permafrost National Wetland Park		WGS84	曹秋梅	2021-09-09	2021-06-02	XJBI	PreservedSpecimen
sp_218	23	CQM-20210602-238	曹秋梅，张晓东	1		Draba sachalinensis (F.Schmidt) Trautv.			Plantae	Tracheophyta	Magnoliopsida	Brassicales	Brassicaceae	Draba	species	China	CN	Xinjiang	Jimunai	The Jimunai Alpine Permafrost National Wetland Park		WGS84	曹秋梅	2021-09-09	2021-06-02	XJBI	PreservedSpecimen
sp_218	24	CQM-20210525-012	曹秋梅，张晓东	1		Draba sachalinensis (F.Schmidt) Trautv.			Plantae	Tracheophyta	Magnoliopsida	Brassicales	Brassicaceae	Draba	species	China	CN	Xinjiang	Jimunai	The Jimunai Alpine Permafrost National Wetland Park		WGS84	曹秋梅	2021-09-09	2021-05-25	XJBI	PreservedSpecimen
sp_220	25	CQM-20210602-226	曹秋梅,张晓东	2		Eutrema altaicum (C.A.Mey.) Al-Shehbaz & Warwick			Plantae	Tracheophyta	Magnoliopsida	Brassicales	Brassicaceae	Eutrema	species	China	CN	Xinjiang	Jimunai	The Jimunai Alpine Permafrost National Wetland Park		WGS84	曹秋梅	2021-09-09	2021-06-02	XJBI	PreservedSpecimen
sp_221	26	CQM-20210602-204	曹秋梅,刘明昊	3		Eutrema fontanum (Maxim.) Al-Shehbaz & Warwick			Plantae	Tracheophyta	Magnoliopsida	Brassicales	Brassicaceae	Eutrema	species	China	CN	Xinjiang	Jimunai	The Jimunai Alpine Permafrost National Wetland Park		WGS84	曹秋梅	2021-09-09	2021-06-02	XJBI	PreservedSpecimen
sp_233	27	CQM-20210731-144	曹秋梅,刘明昊	2		Bistorta elliptica (Willd. ex Spreng.) V.V.Petrovsky, D.F.Murray & Elven			Plantae	Tracheophyta	Magnoliopsida	Caryophyllales	Polygonaceae	Bistorta	species	China	CN	Xinjiang	Jimunai	The Jimunai Alpine Permafrost National Wetland Park		WGS84	曹秋梅	2021-09-09	2021-07-31	XJBI	PreservedSpecimen
sp_237	28	J0116	阿勒泰队	1		Koenigia islandica L.			Plantae	Tracheophyta	Magnoliopsida	Caryophyllales	Polygonaceae	Koenigia	species	China	CN	Xinjiang	Jimunai	Mu si dao Mountain	2504.8	WGS84	巴哈尔古丽	2013-01-16	2012-07-17	XTNM	PreservedSpecimen
sp_244	29	CQM-20210602-215	曹秋梅,张晓东	6		Cerastium elongatum Pursh			Plantae	Tracheophyta	Magnoliopsida	Caryophyllales	Caryophyllaceae	Cerastium	subspecies	China	CN	Xinjiang	Jimunai	The Jimunai Alpine Permafrost National Wetland Park		WGS84	曹秋梅	2021-09-09	2021-06-02	XJBI	PreservedSpecimen
sp_244	30	CQM-20210602-216	曹秋梅，张晓东	1		Cerastium elongatum Pursh			Plantae	Tracheophyta	Magnoliopsida	Caryophyllales	Caryophyllaceae	Cerastium	subspecies	China	CN	Xinjiang	Jimunai	The Jimunai Alpine Permafrost National Wetland Park		WGS84	曹秋梅	2021-09-09	2021-06-02	XJBI	PreservedSpecimen
sp_256	31	CQM-20210602-261	曹秋梅,张晓东	1		Silene karaczukuri B.Fedtsch.			Plantae	Tracheophyta	Magnoliopsida	Caryophyllales	Caryophyllaceae	Silene	species	China	CN	Xinjiang	Jimunai	The Jimunai Alpine Permafrost National Wetland Park		WGS84	曹秋梅	2021-09-09	2021-06-02	XJBI	PreservedSpecimen
sp_256	32	CQM-20210731-156	曹秋梅 刘明昊	9		Silene karaczukuri B.Fedtsch.			Plantae	Tracheophyta	Magnoliopsida	Caryophyllales	Caryophyllaceae	Silene	species	China	CN	Xinjiang	Jimunai	The Jimunai Alpine Permafrost National Wetland Park		WGS84	曹秋梅	2021-09-09	2021-07-31	XJBI	PreservedSpecimen
sp_287	33	CQM-20210530-171	曹秋梅,张晓东	42		Gentiana verna L.			Plantae	Tracheophyta	Magnoliopsida	Gentianales	Gentianaceae	Gentiana	species	China	CN	Xinjiang	Jimunai	The Jimunai Alpine Permafrost National Wetland Park		WGS84	曹秋梅	2021-09-09	2021-05-30	XJBI	PreservedSpecimen
sp_347	34	CQM--20210802-225	曹秋梅,刘明昊	4		Galatella fastigiiformis Novopokr.			Plantae	Tracheophyta	Magnoliopsida	Asterales	Asteraceae	Galatella	species	China	CN	Xinjiang	Jimunai	The Jimunai Alpine Permafrost National Wetland Park		WGS84	曹秋梅	2021-09-09	2021-08-02	XJBI	PreservedSpecimen
sp_347	35	COM-20210802-314	曹秋梅 刘明昊	5		Galatella fastigiiformis Novopokr.			Plantae	Tracheophyta	Magnoliopsida	Asterales	Asteraceae	Galatella	species	China	CN	Xinjiang	Jimunai	The Jimunai Alpine Permafrost National Wetland Park		WGS84	曹秋梅	2021-09-09	2021-08-02	XJBI	PreservedSpecimen
sp_347	36	COM-20210802-213	曹秋梅 刘明昊	12		Galatella fastigiiformis Novopokr.			Plantae	Tracheophyta	Magnoliopsida	Asterales	Asteraceae	Galatella	species	China	CN	Xinjiang	Jimunai	The Jimunai Alpine Permafrost National Wetland Park		WGS84	曹秋梅	2021-09-09	2021-08-02	XJBI	PreservedSpecimen
sp_354	38	CQM-20210731-139	曹秋梅,张晓东	4		Saussurea elliptica C.B.Clarke ex Hook.f.			Plantae	Tracheophyta	Magnoliopsida	Asterales	Asteraceae	Saussurea	species	China	CN	Xinjiang	Jimunai	The Jimunai Alpine Permafrost National Wetland Park		WGS84	曹秋梅	2021-09-09	2021-06-02	XJBI	PreservedSpecimen
